# Supplementary material for: Social Location and Decision-Making Among Women Living with HIV in the Southern United States: An Intersectional Approach
Source: Int J Environ Res Public Health. 2024 Nov 27;21(12):1575. doi: 10.3390/ijerph21121575 (PMC11675124; doi:10.3390/ijerph21121575)
Supplement: Supplementary file 1 [file ijerph-21-01575-s001.zip]

Archive with 1 entries (1 files):
- ijerph-3229928-supplementary.pdf
